# Supplementary material for: Super-Efficient Synthesis of Mesh-like Superhydrophobic Nano-Aluminum/Iron (III) Oxide Energetic Films
Source: Materials (Basel). 2019 Jan 11;12(2):234. doi: 10.3390/ma12020234 (PMC6356539; doi:10.3390/ma12020234)
Supplement: Supplementary file 1 [file materials-12-00234-s001.zip]

Archive with 5 entries (4 files):
- materials-403236-supplementary/
- materials-403236-supplementary/supplementary.pptx
- materials-403236-supplementary/Video SI.mp4
- materials-403236-supplementary/Video SII.mp4
- materials-403236-supplementary/~$pporting information.docx
